# Supplementary material for: Nutritional Practices During the Transition to Motherhood: A Systematic Qualitative Review
Source: Nurs Rep. 2026 Jul 6;16(7):234. doi: 10.3390/nursrep16070234 (PMC13415110; doi:10.3390/nursrep16070234)
Supplement: Supplementary file 1 [file nursrep-16-00234-s001.zip]

Archive with 3 entries (3 files):
- Supplementary File S2 PRISMA 2020 checklist.pdf
- Supplementary_File_S1_Search_Strategies.pdf
- Supplementary_File_S3_CASP_Table.pdf
